# Supplementary material for: Relative abundance of Mycobacterium bovis molecular types in cattle: a simulation study of potential epidemiological drivers
Source: BMC Vet Res. 2017 Aug 22;13:268. doi: 10.1186/s12917-017-1190-5 (PMC5567634; doi:10.1186/s12917-017-1190-5)
Supplement: Supplementary file 1 — Table of number of breakdowns recorded for each NI spoligotype, 2003–2010 (XLS 65 kb) [file 12917_2017_1190_MOESM1_ESM.xls]

## Sheet: n_VNTRs
MVLA-type	No. breakdowns
1	1741
2	2281
3	567
4	628
5	1071
6	843
7	563
8	108
9	264
10	48
11	294
12	10
13	104
14	51
15	78
16	68
17	75
18	42
19	88
20	16
21	9
22	9
23	74
24	41
25	74
26	2
27	31
28	7
29	8
31	6
32	4
33	5
34	2
36	3
37	3
40	1
41	1
42	120
43	1
44	9
45	7
49	88
52	8
53	18
54	1
55	1
56	10
58	2
60	3
61	2
62	3
64	1
67	1
68	7
70	3
72	45
73	19
79	1
83	1
84	2
85	3
86	1
87	26
91	3
92	7
93	1
97	1
98	1
99	3
100	3
103	19
104	6
105	3
106	8
107	5
108	1
109	3
110	2
111	2
112	9
113	20
115	2
117	108
118	5
119	3
120	7
122	54
123	1
124	1
126	1
129	3
131	1
132	1
141	3
142	1
143	2
144	6
145	2
146	2
147	6
149	1
150	6
151	2
152	1
155	2
159	1
161	1
162	1
163	1
164	1
173	1
183	1
192	1
193	1
194	1
195	1
201	11
202	1
204	1
205	4
206	9
208	1
211	6
215	1
217	1
218	1
221	1
226	1
232	2
237	3
238	1
240	2
241	1
243	1
251	1
257	2
258	1
259	1
260	1
261	1
262	1
263	1
266	3
272	1
279	1
280	1
281	1
283	3
284	1
288	1
289	1
292	1
296	5
297	5
310	1
322	1
330	1
341	1
348	2
352	1
357	1
358	1
364	1
379	2
385	1
386	2
387	1
408	1
423	2
426	1
432	1
438	1
950	1
953	2
960	1
962	1
965	1
966	1
974	1
975	1
979	1
987	1
999	3
