# Supplementary material for: Relative abundance of Mycobacterium bovis molecular types in cattle: a simulation study of potential epidemiological drivers
Source: BMC Vet Res. 2017 Aug 22;13:268. doi: 10.1186/s12917-017-1190-5 (PMC5567634; doi:10.1186/s12917-017-1190-5)
Supplement: Supplementary file 2 — Table of number of breakdowns recorded for each NI MVLA-type, 2003–2010 (XLS 65 kb) [file 12917_2017_1190_MOESM2_ESM.xls]

## Sheet: NTB_TableS1_spoligos.csv
Spoligotype	No. breakdowns
SB0054	12
SB0129	44
SB0130	46
SB0131	16
SB0140	5684
SB0142	2654
SB0145	297
SB0146	1
SB0263	923
SB0273	348
SB0290	3
SB0484	3
SB0666	7
SB0668	3
SB0978	7
SB1076	1
